# Supplementary material for: Electroencephalography as a diagnostic tool for late-onset efavirenz neurotoxicity syndrome
Source: PLoS One. 2023 Nov 10;18(11):e0288055. doi: 10.1371/journal.pone.0288055 (PMC10637668; doi:10.1371/journal.pone.0288055)
Supplement: S1 Data — (XLSX) [file pone.0288055.s002.xlsx]

## Sheet: Dataset
Sorter	Case_control	Interpretter 1 rating	Interpretter 2 rating	Gender	Age	EEG_date	EEG_indication	Nationality	Ethnicity_self identified	EFV_levels_ug/mL	HIV_status	EFV_exposed
1	Control	No changes	No changes	Male	47	2021-01-28	encephalopathy	SA	Colored	N/A	P	No
2	Control	No changes	No changes	Male	32	2021-04-22	encephalitis	SA	Colored	N/A	P	Yes
3	Control	No changes	No changes	Male	60	2020-07-03	delirium	SA	Black	N/A	N	No
4	Control	No changes	No changes	Male	56	2020-02-26	confusion	unknown	unknown	N/A	N	No
5	Control	No changes	Probable	Female	70	2020-01-17	encephalopathy	SA	White	N/A	N	No
6	Case	Definite	Definite	Female	31	2020-11-13	subclinical seizures	SA	Black	>20	P	Yes
7	Control	No changes	No changes	Male	26	2020-11-11	encephalopathy	SA	Black	N/A	P	Yes
8	Control	No changes	No changes	Male	44	2020-10-12	encephalopathy	SA	Black	N/A	P	No
9	Control	No changes	No changes	Female	31	2020-09-09	encephalitis	SA	Colored	N/A	N	No
10	Control	No changes	No changes	Male	44	2020-09-29	encephalopathy	SA	Black	N/A	N	No
11	Control	No changes	No changes	Male	30	2021-02-17	encephalopathy	SA	Black	N/A	P	No
12	Control	No changes	No changes	Male	59	2020-11-18	encephalopathy	SA	Colored	N/A	N	No
13	Control	No changes	No changes	Male	57	2020-10-30	encephalopathy	SA	White	N/A	N	No
14	Case	Definite	Definite	Male	39	2017-12-12	EFV-tox encephalopathy	ZIM	Black	>20	P	Yes
15	Control	No changes	No changes	Male	52	2018-09-20	encephalopathy	SA	Black	N/A	N	No
16	Control	No changes	No changes	Male	47	2019-10-18	EFV-tox encephalopathy	SA	Black	N/A	P	Yes
17	Control	No changes	No changes	Female	57	2018-02-13	encephalopathy	SA	Black	N/A	N	No
18	Case	Definite	Definite	Female	49	2017-07-12	encephalopathy	ZIM	Black	>20	P	Yes
19	Control	No changes	No changes	Male	27	2018-02-08	encephalopathy	unknown	unknown	N/A	N	No
20	Control	No changes	No changes	Female	54	2018-03-02	encephalopathy	SA	Colored	N/A	N	No
21	Control	No changes	No changes	Female	50	2019-01-17	encephalitis	SA	Black	N/A	N	No
22	Control	No changes	No changes	Male	34	2017-11-16	encephalopathy	SA	Colored	N/A	P	No
23	Control	No changes	No changes	Female	51	2020-07-28	encephalopathy	SA	Black	N/A	N	No
24	Case	Definite	Definite	Female	30	2019-10-08	EFV-tox encephalopathy	unknown	unknown	>20	P	Yes
25	Control	No changes	No changes	Male	69	2019-07-30	delirium	SA	Black	N/A	N	No
26	Case	Definite	Definite	Female	36	2019-04-01	EFV-tox encephalopathy	MOQ	Black	>20	P	Yes
27	Control	No changes	No changes	Female	48	2018-08-16	encephalopathy	SA	Black	N/A	P	Yes
28	Case	Definite	No changes	Female	33	2018-05-09	subclinical seizures	SA	Black	>20	P	Yes
29	Control	No changes	No changes	Female	34	2018-05-08	encephalitis	SA	Colored	N/A	N	No
30	Control	No changes	No changes	Female	43	2018-03-09	confusion	SA	Black	N/A	N	No
31	Control	No changes	No changes	Female	39	2018-03-08	encephalopathy	SA	Colored	N/A	N	No
32	Control	No changes	No changes	Male	53	2018-03-06	encephalopathy	SA	Colored	N/A	N	No
33	Case	Probable	Probable	Female	21	2018-02-07	EFV-tox encephalopathy	SA	Black	>20	P	Yes
34	Case	Probable	Probable	Female	30	2021-03-04	subclinical seizures	SA	Black	10.4	P	Yes
35	Control	No changes	No changes	Female	53	2017-12-15	encephalopathy	SA	Black	N/A	N	No
36	Control	No changes	No changes	Female	33	2017-12-05	encephalopathy	SA	Black	N/A	N	No
37	Control	No changes	No changes	Female	36	2017-10-30	delirium	SA	Colored	N/A	N	No
38	Case	No changes	No changes	Female	35	2017-07-05	encephalopathy	SA	Black	>20	P	Yes
39	Control	No changes	No changes	Female	47	2017-05-16	encephalopathy	SA	White	N/A	N	No
40	Case	Definite	Definite	Female	36	2017-05-09	encephalopathy	SA	Black	>20	P	Yes
41	Control	No changes	No changes	Female	37	2016-12-02	encephalopathy	SA	Black	N/A	N	No
42	Control	No changes	No changes	Male	46	2016-11-15	encephalitis	ZIM	Black	N/A	P	Yes
43	Control	No changes	No changes	Female	57	2016-10-28	encephalopathy	SA	Black	N/A	P	Yes
44	Case	Definite	Probable	Female	23	2018-01-24	EFV-tox encephalopathy	SA	Black	>20	P	Yes
45	Control	No changes	No changes	Male	41	2017-06-29	confusion	SA	Colored	N/A	N	No
46	Control	No changes	No changes	Female	19	2019-01-24	encephalopathy	SA	Colored	N/A	P	Yes
47	Control	No changes	No changes	Male	43	2018-12-04	encephalopathy	SA	Colored	N/A	N	No
48	Control	No changes	Probable	Male	45	2019-08-25	encephalopathy	SA	Black	N/A	P	No
49	Case	Definite	Probable	Female	31	2017-07-31	encephalopathy	SA	Black	>20	P	Yes
50	Control	No changes	No changes	Female	32	2018-07-04	encephalopathy	SA	Colored	N/A	N	No
51	Control	No changes	No changes	Male	44	2019-08-07	encephalopathy	SA	Black	N/A	N	No
52	Control	No changes	No changes	Female	32	2019-06-04	encephalopathy	SA	Colored	N/A	N	No
53	Control	No changes	No changes	Female	37	2017-11-08	encephalopathy	SA	Black	N/A	N	No
54	Case	No changes	No changes	Female	38	2017-11-06	EFV-tox encephalopathy	ZIM	Black	>20	P	Yes
55	Control	No changes	No changes	Female	34	2017-09-04	Neurocognitive decline	SA	Colored	N/A	P	Yes
56	Control	No changes	No changes	Female	66	2017-08-11	encephalopathy	SA	Colored	N/A	N	No
57	Control	No changes	No changes	Female	32	2017-08-03	encephalopathy	SA	Colored	N/A	N	No
58	Control	No changes	No changes	Female	65	2017-04-20	encephalopathy	SA	Colored	N/A	N	No
59	Control	No changes	No changes	Female	57	2017-03-13	encephalopathy	SA	Colored	N/A	N	No
60	Control	No changes	No changes	Female	62	2017-01-31	encephalopathy	SA	Colored	N/A	N	No
61	Control	Probable	Probable	Male	46	2021-05-07	encephalopathy	SA	Colored	N/A	N	No
62	Control	No changes	No changes	Female	52	2020-03-16	encephalopathy	SA	Colored	N/A	P	No
63	Control	No changes	No changes	Female	46	2017-04-20	encephalopathy	SA	Colored	N/A	N	No
